# Supplementary material for: Inverse Association of the Adequacy and Balance Scores in the Modified Healthy Eating Index with Type 2 Diabetes in Women
Source: Nutrients. 2023 Apr 2;15(7):1741. doi: 10.3390/nu15071741 (PMC10097397; doi:10.3390/nu15071741)
Supplement: Supplementary file 1 [file nutrients-15-01741-s001.zip]

Archive with 1 entries (1 files):
- nutrients-2290702-supplementary.pdf
